# Supplementary material for: Adherence and Metabolic Outcomes of Early and Late Time-Restricted Eating with Energy Restriction vs. Energy Restriction Alone: A 6-Month Follow-Up
Source: Nutrients. 2026 Mar 21;18(6):1004. doi: 10.3390/nu18061004 (PMC13029005; doi:10.3390/nu18061004)
Supplement: Supplementary file 1 [file nutrients-18-01004-s001.zip]

Archive with 1 entries (1 files):
- nutrients-4187768-supplementary.pdf
